# Supplementary material for: Glycemic Index, Glycemic Load and Dyslipidemia in Adolescents from Chiapas, Mexico
Source: Nutrients. 2024 May 14;16(10):1483. doi: 10.3390/nu16101483 (PMC11124452; doi:10.3390/nu16101483)
Supplement: Supplementary file 1 [file nutrients-16-01483-s001.zip]

Archive with 1 entries (1 files):
- nutrients-2969615-supplementary.pdf
